# Supplementary material for: The Simons Genome Diversity Project: A Global Analysis of Mobile Element Diversity
Source: Genome Biol Evol. 2020 May 2;12(6):779–94. doi: 10.1093/gbe/evaa086 (PMC7290288; doi:10.1093/gbe/evaa086)
Supplement: evaa086_Supplementary_Data [file evaa086_supplementary_data.zip]

Archive with 2 entries (2 files):
- SGDP_Watkins_etal_GBE200212_SupplementalMaterial_minor_revisions.docx
- SGDP_Watkins_etal_GBE200212_Supplementary_Data_and_Code.tar.gz
